# Supplementary material for: Epigenetic nature of Arabidopsis thaliana telomeres
Source: Plant Physiol. 2022 Oct 11;191(1):47–55. doi: 10.1093/plphys/kiac471 (PMC9806604; doi:10.1093/plphys/kiac471)
Supplement: kiac471_Supplementary_Data [file kiac471_supplementary_data.zip]

Archive with 3 entries (2 files):
- kiac471_Supplementary_Data/
- kiac471_Supplementary_Data/stable1.xlsx
- kiac471_Supplementary_Data/Supplemental Table S2.xlsx
