# Supplementary material for: Epigenetic nature of Arabidopsis thaliana telomeres
Source: Plant Physiol. 2022 Oct 11;191(1):47–55. doi: 10.1093/plphys/kiac471 (PMC9806604; doi:10.1093/plphys/kiac471)
Supplement: kiac471_Supplementary_Data [file kiac471_supplementary_data.zip › kiac471_Supplementary_Data/stable1.xlsx]

## Sheet: Table legend and explanations
Supplemental Table S1. Determination of enrichment values and statistical levels of significance.
The experiments analysed are shown together with their references and the different parameters determined to calculate enrichment values. Statistical parameters including n, sem and different p-values are also shown at the right of the different tabs.

## Sheet: H3K4me2
Reference	Study	Run	Mark	nº reads x 106	Reads length (bp)	% reads that map once	% reads mapping more than once	% total reads mapping	% of mapping reads that map to unique sites (RMUS)	Mapped reads x 106	nº (CCCTAAA)5 reads	Fcy (CCCTAAA)5 reads x 10-6	Enr (CCCTAAA)5	nº (TTTAGGG)5 reads	Fcy (TTTAGGG)5 reads x 10-6	Enr (TTTAGGG)5	nº Cen1 reads	Fcy Cen1 reads x 10-6	Enr Cen1	nº Cen2 reads	Fcy Cen2 reads x 10-6	Enr Cen2		Statistics
																								Summary of enrichment values:	(CCCTAAA)5	(TTTAGGG)5	Cen1	Cen2	(CCCTAAA)5 vs Cen1	(CCCTAAA)5 vs Cen2	(TTTAGGG)5 vs Cen1	(TTTAGGG)5 vs Cen2		Summary of RMUS:		Input	IP
1	SRP064752	SRR2637925	Input_WT	32.16	101	28	12	40	70	12.864	1203	93.5168		956	74.3159		9643	749.611		13644	1060.63				0.187946	0.218172	0.29	0.297449	0.64809	0.63186	0.752317	0.733476				70	86.6667
1	SRP064752	SRR2637923	H3K4me2_WT	32.62	101	39	6	45	86.6667	14.679	258	17.5761	0.187946	238	16.2136	0.218172	3158	215.137	0.286998	4631	315.485	0.297449			0.301827	0.322463	0.184499	0.156955	1.63592	1.92301	1.74777	2.05449				71.2766	89.4737
																									0.279039	0.296091	0.0941119	0.0938924	2.96497	2.9719	3.14615	3.15351				67.3469	91.7526
2	ERP119382	ERR3813869	Input_WT	25.6	75	67	27	94	71.2766	24.064	414	17.2041		213	8.8514		10186	423.288		55191	2293.51
2	ERP119382	ERR3813866	H3K4me2 _WT	30.61	76	85	10	95	89.4737	29.0795	151	5.19266	0.301827	83	2.85424	0.322463	2271	78.0963	0.184499	10468	359.979	0.156955		n:	3	3	3	3	3	3	3	3		n:		3	3
																								Mean:	0.256271	0.278908	0.189537	0.182766	1.74966	1.84226	1.88208	1.98049		Mean:		69.5412	89.2976
3	DRP006224	DRR235273	H3_WT	27.29	51	66	32	98	67.3469	26.7442	3191	119.316		2378	88.9165		9037	337.905		13104	489.975			Standard error of the media:	0.0347897	0.031308	0.0566041	0.0601621	0.671238	0.676716	0.694297	0.699582		Standard error of the media:		1.15736	1.47081
3	DRP006224	DRR235275	H3K4me2_WT	22.79	51	89	8	97	91.7526	22.1063	736	33.2937	0.279039	582	26.3273	0.296091	703	31.8009	0.0941119	1017	46.005	0.0938924		Shapiro-Wilk p-value:	0.363	0.469	0.915	0.587	0.838	0.886	0.815	0.899		Shapiro-Wilk p-value:		0.619	0.886
																																						Comparison of Input and IP media values
1	Plant Physiol. 2017 Jul;174(3):1795-1806. doi: 10.1104/pp.16.01944.																							Sudent T p-value:	0.001	<0.001	0.002	0.003	0.19	0.17	0.166	0.148		Sudent T p-value:				<0.001
2	Plant Cell. 2020 Apr;32(4):1218-1239. doi: 10.1105/tpc.19.00866.																							Wilcoxon p-value:
3	Nature Plants (2021) 7, 295–302. doi: 10.1038/s41477-021-00868-3.																							[null hypothesis: media (student T-test) or median (Wilcoxon test) = 1]

## Sheet: H3K9ac
Reference	Study	Run	Mark	nº reads x 106	Reads length (bp)	% reads that map once	% reads mapping more than once	% total reads mapping	% of mapping reads that map to unique sites (RMUS)	Mapped reads x 106	nº (CCCTAAA)5 reads	Fcy (CCCTAAA)5 reads x 10-6	Enr (CCCTAAA)5	nº (TTTAGGG)5 reads	Fcy (TTTAGGG)5 reads x 10-6	Enr (TTTAGGG)5	nº Cen1 reads	Fcy Cen1 reads x 10-6	Enr Cen1	nº Cen2 reads	Fcy Cen2 reads x 10-6	Enr Cen2		Statistics
																								Summary of enrichment values:	(CCCTAAA)5	(TTTAGGG)5	Cen1	Cen2	(CCCTAAA)5 vs Cen1	(CCCTAAA)5 vs Cen2	(TTTAGGG)5 vs Cen1	(TTTAGGG)5 vs Cen2		Summary of RMUS:		Input	IP
1	SRP092341	SRR4733908	input_WT	11.6	50	41	15	56	73.2143	6.496	524	80.665		592	91.133		1017	156.558		892	137.315				0.450023	0.443025	0.127155	0.139412	3.53918	3.22801	3.48414	3.17781				73	95
1	SRP092341	SRR4733909	H3K9ac_WT	41.35	50	90	5	95	94.7368	39.2825	1426	36.3012	0.450023	1586	40.3742	0.443025	782	19.9071	0.127155	752	19.1434	0.139412			0.112731	0.148717	0.0362704	0.0337281	3.10808	3.34235	4.10025	4.4093				72.2892	94.898
																									0.331721	0.195868	0.240835	0.238544	1.37738	1.39061	0.813288	0.821099				76.9231	88.8889
2	SRP072236	SRR3286801	input_WT	9.88	51	60	23	83	72.2892	8.2004	1226	149.505		932	113.653		2140	260.963		3722	453.88				0.246485	0.255989	0.290582	0.253463	0.848244	0.972467	0.880953	1.00997				75.3846	88.8889
2	SRP072236	SRR5224475	H3K9ac_WT	21.13	51	93	5	98	94.898	20.7074	349	16.8539	0.112731	350	16.9022	0.148717	196	9.46522	0.0362704	317	15.3085	0.0337281			0.519517	0.762562	0.804536	0.595216	0.645735	0.872821	0.947829	1.28115				73.4177	81.0127
																									0.283117	0.424676	0.391342	0.415954	0.723452	0.680646	1.08518	1.02097				82.1429	92.2222
3	SRP093244	SRR5011163	input_WT rep1	76.1	76	50	15	65	76.9231	49.465	339	6.85333		379	7.66198		21839	441.504		30639	619.408
3	SRP093244	SRR5011164	H3K9ac_WT rep1	67.98	76	88	11	99	88.8889	67.3002	153	2.2734	0.331721	101	1.50074	0.195868	7156	106.33	0.240835	9944	147.756	0.238544		n:	6	6	6	6	6	6	6	6		n:		6	6
3	SRP093244	SRR5011169	input_WT rep2	73.99	76	49	16	65	75.3846	48.0935	608	12.642		476	9.89739		20704	430.495		29831	620.271			Mean:	0.323932	0.371806	0.31512	0.279386	1.70701	1.74782	1.88527	1.95338		Mean:		75.5262	90.1518
3	SRP093244	SRR5011170	H3K9ac_WT rep2	69.37	76	88	11	99	88.8889	68.6763	214	3.11607	0.246485	174	2.53363	0.255989	8591	125.094	0.290582	10797	157.216	0.253463		Standard error of the mean:	0.059577	0.0921401	0.110234	0.0817883	0.524712	0.495539	0.609351	0.606194		Standard error of the mean:		1.49507	2.13722
																								Shapiro-Wilk p-value:	0.95	0.378	0.369	0.854	0.063	0.046	0.013	0.041		Shapiro-Wilk p-value:		0.202	0.264
4	SRP213060	SRR9644746	input_WT	20.35	51	58	21	79	73.4177	16.0765	2247	139.769		1809	112.524		4358	271.079		7008	435.916																	Comparison of Input and IP median values
4	SRP213060	SRR9644747	H3K9ac_WT	14.87	51	64	15	79	81.0127	11.7473	853	72.6124	0.519517	1008	85.807	0.762562	2562	218.093	0.804536	3048	259.464	0.595216		Sudent T p-value:	<0.001	0.001	0.002	<0.001	0.119					Sudent T p-value:				<0.001
																								Wilcoxon p-value:						0.345	0.6	0.116
	SRP274603	SRR13746650	input_WT	8.9	76	46	10	56	82.1429	4.984	18	3.61156		20	4.01284		902	180.979		1373	275.482			[null hypothesis: mean (student T-test) or median (Wilcoxon test) = 1]
	SRP274603	SRR13746649	H3K9ac_WT	16.3	76	83	7	90	92.2222	14.67	15	1.02249	0.283117	25	1.70416	0.424676	1039	70.8248	0.391342	1681	114.588	0.415954
1	Genome Biol. 2017 Jun 15;18(1):114. doi: 10.1186/s13059-017-1246-7.
2	Nat Plants. 2017 Oct;3(10):814-824. doi: 10.1038/s41477-017-0023-7
3	Proc Natl Acad Sci U S A. 2016 Dec 20;113(51):14858-14863. doi: 10.1073/pnas.1618618114
4	Genome Res. 2020 Oct;30(10):1407-1417. doi: 10.1101/gr.255232.119

## Sheet: H3K27me3
Reference	Study	Run	Mark	nº reads x 106	Reads length (bp)	% reads that map once	% reads mapping more than once	% total reads mapping	% of mapping reads that map to unique sites (RMUS)	Mapped reads x 106	nº (CCCTAAA)5 reads	Fcy (CCCTAAA)5 reads x 10-6	Enr (CCCTAAA)5	nº (TTTAGGG)5 reads	Fcy (TTTAGGG)5 reads x 10-6	Enr (TTTAGGG)5	nº Cen1 reads	Fcy Cen1 reads x 10-6	Enr Cen1	nº Cen2 reads	Fcy Cen2 reads x 10-6	Enr Cen2		Statistics
																								Summary of enrichment values:	(CCCTAAA)5	(TTTAGGG)5	Cen1	Cen2	(CCCTAAA)5 vs Cen1	(CCCTAAA)5 vs Cen2	(TTTAGGG)5 vs Cen1	(TTTAGGG)5 vs Cen2		Summary of RMUS:		Input	IP
1	ERP124117	ERR4615154	input_WT	44.59	76	64	29	93	68.8172	41.4687	819	19.7498		818	19.7257		22810	550.053		32727	789.198				0.563344	0.364894	0.555005	0.549987	1.01502	1.02429	0.657462	0.663461				68.8172	81.6327
1	ERP124117	ERR4615150	H3K27me3_WT	44.94	76	80	18	98	81.6327	44.0412	490	11.1259	0.563344	317	7.19781	0.364894	13445	305.282	0.555005	19116	434.048	0.549987			0.228412	0.520631	0.176795	0.226865	1.29196	1.00682	2.94484	2.29489				75.9036	89.3333
																									0.479405	0.399968	0.50234	0.473899	0.954344	1.01162	0.79621	0.843993				72.5	82.0225
2	SRP023011	SRR866865	input_WT	10.14	37	63	20	83	75.9036	8.4162	283	33.6256		639	75.925		1053	125.116		1607	190.941				0.455057	0.43106	0.0991796	0.0570243	4.58821	7.98005	4.34626	7.55924				72.2892	89.8876
2	SRP023011	SRR866861	H3K27me3_WT	13.02	37	67	8	75	89.3333	9.765	75	7.68049	0.228412	386	39.5289	0.520631	216	22.1198	0.176795	423	43.318	0.226865			0.36044	0.31286	0.53505	0.519242	0.673657	0.694166	0.584731	0.602533				73.2143	87.9518
																									1.33605	1.60725	1.7168	3.04112	0.778221	0.439329	0.936191	0.528508				55.4217	80.4598
3	SRP063352	SRR3176719	input _WT	8.01	51	58	22	80	72.5	6.408	427	66.6355		364	56.804		1760	274.657		3020	471.286				0.356167	0.373881	0.154221	0.1632	2.30946	2.18239	2.42432	2.29093				71.9101	88.5417
3	SRP063352	SRR3176720	H3K27me3_WT	8.16	51	73	16	89	82.0225	7.2624	232	31.9454	0.479405	165	22.7198	0.399968	1002	137.971	0.50234	1622	223.342	0.473899			0.600244	0.542725	0.343088	0.351408	1.74954	1.70811	1.58188	1.54443				69.5652	81.9149
4	SRP072236	SRR3286801	input_WT	9.77	51	60	23	83	72.2892	8.1091	1226	151.188		932	114.933		2140	263.901		3722	458.991			n:	8	8	8	8	8	8	8	8		n:		8	8
4	SRP072236	SRR3286785	H3K27me3_WT	6.01	51	80	9	89	89.8876	5.3489	368	68.7992	0.455057	265	49.5429	0.43106	140	26.1736	0.0991796	140	26.1736	0.0570243		Mean:	0.54739	0.569159	0.51031	0.672843	1.67005	2.00585	1.78399	2.041		Mean:		69.9527	85.218
																								Standard error of the media:	0.120375	0.150827	0.183873	0.344035	0.459099	0.875616	0.477445	0.829283		Standard error of the media:		2.21368	1.42603
5	SRP092341	SRR4733908	input_WT	11.6	50	41	15	56	73.2143	6.496	524	80.665		592	91.133		1017	156.558		892	137.315			Shapiro-Wilk p-value:	0.01	<0.001	0.005	<0.001	0.012	<0.001	0.132	0.001		Shapiro-Wilk p-value:		0.008	0.042
5	SRP092341	SRR4733911	H3K27me3_WT	29.96	50	73	10	83	87.9518	24.8668	723	29.0749	0.36044	709	28.5119	0.31286	2083	83.7663	0.53505	1773	71.2999	0.519242																Comparison of Input and IP media values
																								Sudent T p-value:							0.072			Kolmogorov-Smirnov p-value:				<0.001
6	SRP128550	SRR6453479	input_WT	11.97	51	46	37	83	55.4217	9.9351	617	62.103		437	43.9855		967	97.3317		842	84.75			Wilcoxon p-value:	0.017	0.069	0.069	0.161	0.263	0.208		0.263
6	SRP128550	SRR6453477	H3K27me3_WT	13.95	51	70	17	87	80.4598	12.1365	1007	82.9729	1.33605	858	70.6958	1.60725	2028	167.099	1.7168	3128	257.735	3.04112		[null hypothesis: media (student T-test) or median (Wilcoxon test) = 1]
7	SRP186499	SRR8603228	input_WT	22	51	64	25	89	71.9101	19.58	2231	113.943		1913	97.7017		5544	283.146		7158	365.577
7	SRP186499	SRR8603226	H3K27me3_WT	23.64	51	85	11	96	88.5417	22.6944	921	40.5827	0.356167	829	36.5288	0.373881	991	43.6672	0.154221	1354	59.6623	0.1632
8	SRP242315	SRR10905145	input_WT	30.9	51	64	28	92	69.5652	28.428	4134	145.42		3599	126.601		9472	333.193		12822	451.034
8	SRP242315	SRR10905142	H3K27me3_WT	24.68	51	77	17	94	81.9149	23.1992	2025	87.2875	0.600244	1594	68.7093	0.542725	2652	114.314	0.343088	3677	158.497	0.351408
1	Genome Biol. 2020 Nov 25;21(1):283. doi: 10.1186/s13059-020-02190-1.
2	PLoS Genet. 2015 Jan 23;11(1):e1004944. doi: 10.1371/journal.pgen.1004944.
3	Nat Genet. 2016 Jun;48(6):687-93. doi: 10.1038/ng.3555
4	Nat Plants. 2017 Oct;3(10):814-824. doi: 10.1038/s41477-017-0023-7.
5	Genome Biol. 2017 Jun 15;18(1):114. doi: 10.1186/s13059-017-1246-7
6	Plant Direct. 2019 Jan 31;3(1):e00100. doi: 10.1002/pld3.100
7	Plant J. 2021 Apr;106(1):200-213 .doi: 10.1111/tpj.15159
8	Nat Commun. 2020 Jun 3;11(1):2798. doi: 10.1038/s41467-020-16651-5

## Sheet: H3K27me1
Reference	Study	Run	Mark	nº reads x 106	Reads length (bp)	% reads that map once	% reads mapping more than once	% total reads mapping	% of mapping reads that map to unique sites (RMUS)	Mapped reads x 106	nº (CCCTAAA)5 reads	Fcy (CCCTAAA)5 reads x 10-6	Enr (CCCTAAA)5	nº (TTTAGGG)5 reads	Fcy (TTTAGGG)5 reads x 10-6	Enr (TTTAGGG)5	nº Cen1 reads	Fcy Cen1 reads x 10-6	Enr Cen1	nº Cen2 reads	Fcy Cen2 reads x 10-6	Enr Cen2		Statistics
																								Summary of enrichment values:	(CCCTAAA)5	(TTTAGGG)5	Cen1	Cen2	(CCCTAAA)5 vs Cen1	(CCCTAAA)5 vs Cen2	(TTTAGGG)5 vs Cen1	(TTTAGGG)5 vs Cen2		Summary of RMUS:		Input	IP
1	ERP124117	ERR4615154	input_WT	44.59	76	64	29	93	68.8172	41.4687	819	19.7498		818	19.7257		22810	550.053		32727	789.198				0.663636	0.658391	2.75329	2.81491	0.241034	0.235758	0.239129	0.233894				68.8172	37.8947
1	ERP124117	ERR4615148	H3K27me1_WT	61.68	76	36	59	95	37.8947	58.596	768	13.1067	0.663636	761	12.9872	0.658391	88741	1514.45	2.75329	130172	2221.52	2.81491			0.675665	0.582927	4.57999	6.62233	0.147526	0.102028	0.127277	0.0880245				82.8125	51.6129
																									0.197501	0.186076	1.78634	1.67392	0.110562	0.117987	0.104166	0.111162				64.2857	37.1134
2	ERP119709	ERR4851395	Input_WT	64.34	76	53	11	64	82.8125	41.1776	987	23.9693		983	23.8722		7142	173.444		11196	271.895				0.289378	0.240901	2.51035	2.4788	0.115274	0.116741	0.0959632	0.0971847				68.75	33.6957
2	ERP119709	ERR4851403	H3K27me1_WT	49.53	76	48	45	93	51.6129	46.0629	746	16.1952	0.675665	641	13.9158	0.582927	36591	794.37	4.57999	82940	1800.58	6.62233			0.477697	0.45405	2.20537	2.13497	0.216607	0.223749	0.205884	0.212673				70.9677	42.7083
																									0.504868	0.551111	2.547	2.45371	0.19822	0.205757	0.216376	0.224603				71.4286	40.2439
3	SRP135664	SRR6833059	H3_WT rep1	17.37	50	63	35	98	64.2857	17.0226	3751	220.354		3296	193.625		5031	295.548		7936	466.204
3	SRP135664	SRR6833079	H3K27me1_WT rep1	8.67	50	36	61	97	37.1134	8.4099	366	43.5201	0.197501	303	36.029	0.186076	4440	527.949	1.78634	6563	780.39	1.67392		n:	6	6	6	6	6	6	6	6		n:		6	6
3	SRP135664	SRR6833060	H3_WT rep2	21.23	50	66	30	96	68.75	20.3808	4253	208.677		3863	189.541		4519	221.728		7147	350.673			Mean:	0.468124	0.445576	2.73039	3.02977	0.171537	0.167003	0.164799	0.161257		Mean:		71.177	40.5448
3	SRP135664	SRR6833080	H3K27me1_WT rep2	10.26	50	31	61	92	33.6957	9.4392	570	60.3865	0.289378	431	45.6606	0.240901	5254	556.615	2.51035	8205	869.247	2.4788		Standard error of the media:	0.0791469	0.0784425	0.394566	0.735461	0.0223854	0.0248996	0.0256227	0.0282314		Standard error of the media:		2.54585	2.53629
																								Shapiro-Wilk p-value:	0.477	0.392	0.083	0.006	0.421	0.095	0.205	0.062		Shapiro-Wilk p-value:		0.223	0.532
4	SRP252735	SRR11304846	Input_WT rep1	26.24	75	66	27	93	70.9677	24.4032	1129	46.2644		1088	44.5843		13984	573.04		20775	851.323																	Comparison of Input and IP media values
4	SRP252735	SRR11304844	H3K27me1_WT rep1	28.61	75	41	55	96	42.7083	27.4656	607	22.1004	0.477697	556	20.2435	0.45405	34710	1263.76	2.20537	49920	1817.55	2.13497		Sudent T p-value:	<0.001	<0.001	0.004		<0.001	<0.001	<0.001	<0.001		Sudent T p-value:				<0.001
4	SRP252735	SRR11304847	Input_WT rep2	26.26	75	65	26	91	71.4286	23.8966	863	36.1139		807	33.7705		12538	524.677		18958	793.335			Wilcoxon p-value:				0.028
4	SRP252735	SRR11304845	H3K27me1_WT rep2	19.33	75	33	49	82	40.2439	15.8506	289	18.2327	0.504868	295	18.6113	0.551111	21182	1336.35	2.547	30855	1946.61	2.45371		[null hypothesis: media (student T-test) or median (Wilcoxon test) = 1]
1	Genome Biol. 2020 Nov 25;21(1):283. doi: 10.1186/s13059-020-02190-1.
2	Elife. 2020 Oct 27;9:e58533. doi: 10.7554/eLife.58533
3	Dev Cell. 2018 Jun 18;45(6):769-784.e6. doi: 10.1016/j.devcel.2018.05.023
4	Nat Commun. 2021 May 11;12(1):2683. doi: 10.1038/s41467-021-22993-5

## Sheet: H3K9me2
Reference	Study	Run	Mark	nº reads x 106	Reads length (bp)	% reads that map once	% reads mapping more than once	% total reads mapping	% of mapping reads that map to unique sites (RMUS)	nº mapped reads x 106	nº (CCCTAAA)5 reads	Fcy (CCCTAAA)5 reads x 10-6	Enr (CCCTAAA)5	nº (TTTAGGG)5 reads	Fcy (TTTAGGG)5 reads x 10-6	Enr (TTTAGGG)5	nº Cen1 reads	Fcy Cen1 reads x 10-6	Enr Cen1	nº Cen2 reads	Fcy Cen2 reads x 10-6	Enr Cen2		Statistics
																								Summary of enrichment values:	(CCCTAAA)5	(TTTAGGG)5	Cen1	Cen2	(CCCTAAA)5 vs Cen1	(CCCTAAA)5 vs Cen2	(TTTAGGG)5 vs Cen1	(TTTAGGG)5 vs Cen2		Summary of RMUS:		Input	IP
1	ERP124117	ERR4615154	input_WT	44.59	76	64	29	93	68.8172	41.4687	819	19.7498		818	19.7257		22810	550.053		32727	789.198				0.790651	0.685408	1.66365	1.68714	0.47525	0.468635	0.41199	0.406255				68.8172	55.6818
1	ERP124117	ERR4615152	H3K9me2_WT	40.68	76	49	39	88	55.6818	35.7984	559	15.6152	0.790651	484	13.5202	0.685408	32759	915.097	1.66365	47665	1331.48	1.68714			1.25743	1.12131	4.07109	3.77025	0.308869	0.333514	0.275432	0.297409				73.2143	50.7937
																									0.503872	0.480657	1.92301	1.94424	0.262023	0.259161	0.249951	0.247221				65.1163	37.2093
2	SRP092341	SRR4733908	input_WT	11.6	50	41	15	56	73.2143	6.496	524	80.665		592	91.133		1017	156.558		892	137.315				2.12065	2.0157	3.17916	2.97611	0.667049	0.712558	0.634035	0.677292				78.7879	37.5
2	SRP092341	SRR4733910	H3K9me2_WT	37.73	50	32	31	63	50.7937	23.7699	2411	101.431	1.25743	2429	102.188	1.12131	15150	637.361	4.07109	12306	517.714	3.77025			0.31274	0.261862	1.72274	1.71381	0.181536	0.182483	0.152003	0.152795				64.2857	23.9583
																									0.474705	0.483793	1.71979	1.85618	0.276025	0.255744	0.28131	0.26064				64.6465	42.3077
3	SRP030646	SRR1999291	H3_WT	40.17	51	56	30	86	65.1163	34.5462	3694	106.929		3011	87.1586		12814	370.924		19942	577.256				1.56888	1.03569	3.04765	2.92706	0.514784	0.535991	0.339833	0.353833				76	43.4343
3	SRP030646	SRR1999292	H3K9me2_WT	21.15	51	16	27	43	37.2093	9.0945	490	53.8787	0.503872	381	41.8935	0.480657	6487	713.288	1.92301	10207	1122.33	1.94424			0.647467	0.657508	1.3302	1.40932	0.486746	0.459418	0.494294	0.466542				69.5652	48.8889
																									0.555451	0.459615	1.95808	1.92966	0.283672	0.287849	0.234728	0.238184				70.6522	42.3077
4	SRP127502	SRR6415945	input_WT	28.08	75	52	14	66	78.7879	18.5328	324	17.4825		259	13.9752		5709	308.048		8584	463.179				0.22313	0.164495	7.2681	5.84735	0.0306999	0.0381592	0.0226324	0.0281315				78.75	24.6154
4	SRP127502	SRR6415923	H3K9me2_WT	18.6	75	36	60	96	37.5	17.856	662	37.0744	2.12065	503	28.1698	2.0157	17487	979.335	3.17916	24614	1378.47	2.97611
																								n:	10	10	10	10	10	10	10	10		n:		10	10
5	SRP135664	SRR6833059	H3_WT	17.37	50	63	35	98	64.2857	17.0226	3751	220.354		3296	193.625		5031	295.548		7936	466.204			Mean:	0.845498	0.736603	2.78835	2.60611	0.348665	0.353351	0.309621	0.31283		Mean:		70.9835	40.6697
5	SRP135664	SRR6833070	H3K9me2_WT	19.62	50	23	73	96	23.9583	18.8352	1298	68.9135	0.31274	955	50.7029	0.261862	9590	509.153	1.72274	15049	798.983	1.71381		Standard error of the media:	0.193526	0.17131	0.56804	0.429882	0.0588481	0.0613327	0.0546795	0.0564084		Standard error of the media:		1.75634	3.27864
																								Shapiro-Wilk p-value:	0.09	0.062	0.004	0.012	0.838	0.95	0.945	0.862		Shapiro-Wilk p-value:		0.267	0.478
6	SRP144497	SRR7108405	H3_WT	20.56	51	64	35	99	64.6465	20.3544	2662	130.783		2277	111.868		6486	318.653		9116	447.864																	Comparison of Input and IP media values
6	SRP144497	SRR7108404	H3K9me2_WT	11.11	51	33	45	78	42.3077	8.6658	538	62.0831	0.474705	469	54.1208	0.483793	4749	548.016	1.71979	7204	831.314	1.85618		Sudent T p-value:	0.223	0.079			<0.001	<0.001	<0.001	<0.001		Sudent T p-value:				<0.001
																								Wilcoxon p-value:			0.005	0.005
7	SRP189599	SRR10191037	H3_WT	60.44	76	76	24	100	76	60.44	1132	18.7293		1361	22.5182		21624	357.776		33083	547.369			[null hypothesis: media (student T-test) or median (Wilcoxon test) = 1]
7	SRP189599	SRR10191029	H3K9me2_WT	26.16	76	43	56	99	43.4343	25.8984	761	29.3841	1.56888	604	23.3219	1.03569	28239	1090.38	3.04765	41494	1602.18	2.92706
8	SRP242315	SRR10905145	input_WT	30.9	51	64	28	92	69.5652	28.428	4134	145.42		3599	126.601		9472	333.193		12822	451.034
8	SRP242315	SRR10905141	H3K9me2_WT	18.02	51	44	46	90	48.8889	16.218	1527	94.1546	0.647467	1350	83.2408	0.657508	7188	443.211	1.3302	10309	635.652	1.40932
9	SRP252735	SRR11304846	Input_WT	26.24	75	65	27	92	70.6522	24.1408	1129	46.7673		1088	45.0689		13984	579.268		20775	860.576
9	SRP252735	SRR11304842	H3K9me2_WT	11.45	75	33	45	78	42.3077	8.931	232	25.9769	0.555451	185	20.7144	0.459615	10130	1134.25	1.95808	14831	1660.62	1.92966
10	SRP261341	SRR11780909	Input_WT rep1	15.54	50	63	17	80	78.75	12.432	1437	115.589		1145	92.101		1818	146.236		3649	293.517
10	SRP261341	SRR11780913	H3K9me2_WT rep1	8.53	50	16	49	65	24.6154	5.5445	143	25.7913	0.22313	84	15.1501	0.164495	5893	1062.86	7.2681	9516	1716.3	5.84735
1	Genome Biol. 2020 Nov 25;21(1):283. doi: 10.1186/s13059-020-02190-1.
2	Genome Biol. 2017 Jun 15;18(1):114. doi: 10.1186/s13059-017-1246-7
3	Nat Struct Mol Biol. 2014 Jan;21(1):64-72. doi: 10.1038/nsmb.2735.
4	PLoS Genet. 2020 Sep 14;16(9):e1008993. doi: 10.1371/journal.pgen.1008993.
5	Dev Cell. 2018 Jun 18;45(6):769-784.e6. doi: 10.1016/j.devcel.2018.05.023
6	Proc Natl Acad Sci U S A. 2018 Sep 11;115(37):E8793-E8802. doi: 10.1073/pnas.1809841115
7	Genome Res. 2020 Apr;30(4):576-588. doi: 10.1101/gr.259044.119.
8	Nat Commun. 2020 Jun 3;11(1):2798. doi: 10.1038/s41467-020-16651-5
9	Nat Commun. 2021 May 11;12(1):2683. doi: 10.1038/s41467-021-22993-5
10	Nat Cell Biol. 2021 Apr;23(4):391-400. doi: 10.1038/s41556-021-00658-1
