# Supplementary material for: Epigenetic nature of Arabidopsis thaliana telomeres
Source: Plant Physiol. 2022 Oct 11;191(1):47–55. doi: 10.1093/plphys/kiac471 (PMC9806604; doi:10.1093/plphys/kiac471)
Supplement: kiac471_Supplementary_Data [file kiac471_supplementary_data.zip › kiac471_Supplementary_Data/Supplemental Table S2.xlsx]

## Sheet: Hoja1
Supplemental Table S2. Summary of enrichment data using different genomes for alignment. 1= (CCCTAAA)5; 2= (TTTAGGG)5; 3= Cen1; 4= Cen2; 5= (CCCTAAA)5 versus Cen1; 6= (CCCTAAA)5 versus Cen2; 7= (TTTAGGG)5 versus Cen1; 8= (TTTAGGG)5 versus Cen2; I vs IP= Input versus immunoprecipitate; M+C= mitochondrial and chloroplast genomes included
Genome		Mark		Enrichment (mean)									RMUS (mean)			p-values
				1	2	3	4	5	6	7	8		I	IP		1	2	3	4	5	6	7	8		I vs IP
ColXJTU		H3K4me2		0.26	0.28	0.19	0.18	1.75	1.84	1.88	1.98		70	89		0.001	<0.001	0.002	0.003	0.19	0.17	0.166	0.148		<0.001
ColXJTU_M+C		H3K4me2		0.27352	0.299425	0.215514	0.210496	1.74669	1.83617	1.88198	1.97729		65.6885	88.7715		<0.001	<0.001	0.005	0.006	0.19	0.171	0.165	0.149		0.005
TAIR10_M+C		H3K4me2		0.267449	0.266886	0.217498	0.221841	1.73103	1.88086	1.7175	1.88591		67.0778	88.9612		0.001	<0.001	0.011	0.013	0.397	0.422	0.43	0.451		0.003
ColXJTU		H3K9ac		0.323932	0.371806	0.31512	0.279386	1.71	1.75	1.89	1.95		76	90		<0.001	0.001	0.002	<0.001	0.119	0.345	0.6	0.116		<0.001
ColXJTU_M+C		H3K9ac		0.469582	0.532202	0.446339	0.403264	1.69065	1.73063	1.88522	1.95362		67.7986	89.6839		<0.001	0.006	0.005	0.001	0.119	0.345	0.6	0.116		<0.001
TAIR10_M+C		H3K9ac		0.469637	0.557625	0.450438	0.406202	1.68372	1.73466	1.9155	1.99239		69.1262	89.7726		0.002	0.015	0.01	0.003	0.463	0.463	0.345	0.075		<0.001
ColXJTU		H3K27me3		0.55	0.57	0.51	0.67	1.67	2.01	1.78	2.04		70	85		0.017	0.069	0.069	0.161	0.263	0.208	0.072	0.263		<0.001
ColXJTU_M+C		H3K27me3		0.617935	0.640908	0.583696	0.753467	1.67041	1.94596	1.78409	1.98403		65.9351	84.7778		0.025	0.161	0.093	0.161	0.263	0.208	0.072	0.263		<0.001
TAIR10_M+C		H3K27me3		0.612223	0.639678	0.587007	0.75934	1.66135	1.93277	1.7791	1.97258		67.2106	84.9408		0.025	0.161	0.093	0.161	0.327	0.401	0.147	0.263		<0.001
ColXJTU		H3K27me1		0.47	0.45	2.73	3.03	0.17	0.17	0.16	0.16		71	41		<0.001	<0.001	0.004	0.03	<0.001	<0.001	<0.001	<0.001		<0.001
ColXJTU_M+C		H3K27me1		0.534142	0.505336	3.14138	3.589	0.171488	0.166955	0.164848	0.161305		67.5252	40.0583		0.005	0.003	0.028	0.028	<0.001	<0.001	<0.001	<0.001		<0.001
TAIR10_M+C		H3K27me1		0.515674	0.493346	3.15576	3.60597	0.165997	0.161874	0.16135	0.158058		68.496	41.1244		0.006	0.004	0.028	0.028	<0.001	<0.001	<0.001	<0.001		<0.001
ColXJTU		H3K9me2		0.85	0.74	2.79	2.61	0.35	0.35	0.31	0.31		71	41		0.223	0.079	0.005	0.005	<0.001	<0.001	<0.001	<0.001		<0.001
ColXJTU_M+C		H3K9me2		1.01544	0.893419	3.31957	3.07919	0.349275	0.353716	0.310121	0.3131		67.3482	39.9573		0.799	0.333	0.005	0.005	<0.001	<0.001	<0.001	<0.001		<0.001
TAIR10_M+C		H3K9me2		0.986418	0.877876	3.34736	3.09966	0.337273	0.34128	0.303029	0.305703		68.4425	41.0983		0.646	0.285	0.005	0.005	<0.001	<0.001	<0.001	<0.001		<0.001
